# Supplementary material for: Comparing the Efficacy and Safety of Cell Transplantation for Spinal Cord Injury: A Systematic Review and Bayesian Network Meta-Analysis
Source: Front Cell Neurosci. 2022 Apr 4;16:860131. doi: 10.3389/fncel.2022.860131 (PMC9013778; doi:10.3389/fncel.2022.860131)
Supplement: Supplementary file 1 [file Data_Sheet_1.zip]

Archive with 4 entries (3 files):
- R code/
- R code/R continous for NMA.R
- R code/R continous for pairwise meta-analysis.R
- Supplementary materials.docx
